# Supplementary material for: Association Between PFAS Contamination and Zooplankton Community Structure in the Weihe River, China
Source: Toxics. 2026 Jan 19;14(1):91. doi: 10.3390/toxics14010091 (PMC12846284; doi:10.3390/toxics14010091)
Supplement: Supplementary file 1 [file toxics-14-00091-s001.zip]

Archive with 1 entries (1 files):
- toxics-4065689-supplementary.pdf
